# Supplementary material for: DINE-1, the highest copy number repeats in Drosophila melanogaster are non-autonomous endonuclease-encoding rolling-circle transposable elements (Helentrons)
Source: Mob DNA. 2014 Jun 4;5:18. doi: 10.1186/1759-8753-5-18 (PMC4067079; doi:10.1186/1759-8753-5-18)
Supplement: Additional file 8: File S1 — Accession number and coordinates of full length Helentrons and HINEs identified in the Metaseiulus occidentalis, Culex quinquefasciatus, Drosophila, Phytophthora genomes and Helentron proteins identified in different organisms for which the sequences are deposited in whole genome shotgun (wgs), Genome Sequence Survey (GSS), High Throughput Genome Sequence (HTGS) databases, and Nucleotide collection (nr/nt) databases. [file 1759-8753-5-18-S8.xls]

## Sheet: Metaseiulus-occi
Accessions and coordinates of Helentrons and HINEs identified in the mite (Metaseiulus occidentalis) genome
Name of the element	Accession	co-ordinates		strand
Helentron-Mo-10fr	JH621043	13177	15755	minus
Helentron-Mo-11fr	AFFJ01002098	501	8057	minus
Helentron-Mo-1fr3	AFFJ01002178	7118	12572	minus
Helentron-Mo-1Lfr5p	JH620831	6938	10910	minus
Helentron-Mo-1Mfr5p	JH621226	102448	108778	minus
Helentron-Mo-1Ofr5p	JH621168	702491	705250	plus
Helentron-Mo-4fr3p	JH621205	11358	19545	plus
Helentron-Mo-8fr	JH620933	11497	13799	plus
Helentron-Mo-9fr	JH621115	47394	51451	plus
Helentron-Mo2Bfr5p	JH620939	19798	23475	plus
Helentron-Mo3AFr5p	AFFJ01002634	3234	8379	minus
HINE-Mo-1A.1	JH621073	24222	29077	plus
HINE-Mo-1A.2	JH621203	16481	18097	plus
HINE-Mo-1A.3	JH621190	1565589	1566973	minus
HINE-Mo-1B.1	JH621148	1055662	1057686	plus
HINE-Mo-1B.2	JH621086	962057	964080	minus
HINE-Mo-1B.3	JH621148	1055662	1057686	plus
HINE-Mo-1B.4	JH621086	962057	964080	minus
HINE-Mo-1C.1	JH621156	515231	516332	plus
HINE-Mo-1D.1	JH621185	278730	280401	plus
HINE-Mo-1D.2	JH620877	7818	9492	plus
HINE-Mo-1E.1	JH621149	28552	30179	plus
HINE-Mo-1E.2	JH621019	94556	96544	minus
HINE-Mo-1F.1	JH621154	1584446	1585505	minus
HINE-Mo-1F.1.2	JH621186	1175934	1177079	plus
HINE-Mo-1F.1.4	JH620957	159900	161035	plus
HINE-Mo-1F.1.5	AFFJ01003325	6833	7961	minus
HINE-Mo-1F.1.6	JH620953	6619	7808	plus
HINE-Mo-1F1.3	JH621082	139325	140468	minus
HINE-Mo-1G.1	JH621173	18418	19971	plus
HINE-Mo-1H.1	JH620784	23944	26270	plus
HINE-Mo-1H.2	JH620900	20984	25087	plus
HINE-Mo-1K.2	JH621173	742105	743708	plus
HINE-Mo-1K.3	JH621177	159654	161237	plus
HINE-Mo-1K.4	JH621156	920496	920814	plus
HINE-Mo-2A.1	JH621195	276303	278964	plus
HINE-Mo-2A.2	AFFJ01002150	2936	4273	minus
HINE-Mo-2A.3	JH621179	2378888	2381241	minus
HINE-Mo-2B.1	JH620903	419392	421048	plus
HINE-Mo-2B.2	JH621082	142790	143850	plus
HINE-Mo-2C.1	JH621150	133140	134428	minus
HINE-Mo-2C.2	JH621195	117648	118938	plus
HINE-Mo-2C.3	AFFJ01002833	4357	5511	minus
HINE-Mo-2C.4	JH621166	258528	259796	plus
HINE-Mo-2D.1	JH621227	1572563	1574222	minus
HINE-Mo-2E.1	JH620950	158631	160377	plus
HINE-Mo-2E.2	JH621142	484993	486754	plus
HINE-Mo-2F.1	JH621236	349287	351234	minus
HINE-Mo-3A.1	JH621146	116919	117736	minus
HINE-Mo-3A.2	JH621066	15385	16203	minus
HINE-Mo-4A.1	JH620953	14807	16578	minus
HINE-Mo-4B.1	JH621068	137122	138692	plus
HINE-Mo-4B.2	JH621215	1355471	1357192	plus
HINE-Mo-4B.3	JH621196	78727	80443	plus
HINE-Mo-4C.1	JH620912	1268661	1269413	plus
HINE-Mo-4C.2	JH621190	1812569	1813124	minus
HINE-Mo-4C.3	JH621169	774129	775018	plus
HINE-Mo-4C.4	JH621186	1185286	1186185	plus
HINE-Mo-4D.1	JH621178	663284	664777	plus
HINE-Mo-5A.1	JH621215	1599914	1600803	plus
HINE-Mo-5A.2	JH621086	266001	267167	minus
HINE-Mo-6A.1	JH621198	336747	338731	minus
HINE-Mo-6A.2	JH621174	1003510	1004821	minus
HINE-Mo-7A.1	JH621179	1286199	1287916	minus
HINE-Mo-7A.2	JH620956	12219	13939	minus
HINE-Mo-7A.3	JH621179	1286199	1287916	minus
Helentron-Mo-1A	consensus of
	AFFJ01001714.1	1	11480	minus
	AFFJ01001589.1	1	11432	minus
	AFFJ01003610.1	1	11482	plus
	AFFJ01002937.1	1	11482	plus
	AFFJ01001622.1	1	11482	plus
	AFFJ01002918.1	122183	133612	plus
	AFFJ01001717.1	26153	37639	minus
Helentron-Mo-1K	consensus of
	AFFJ01002321.1	1	6313	minus
	AFFJ01002320.1	1091	3369	minus
Helentron-Mo-1J.1	AFFJ01003461.1	8236	21732	minus	removed, hAT, MULE, and LTR
HINE-Mo-1K.1	JH621227	1	2921	plus
	AFFJ01001671.1	1	2368	minus
HINE-Mo-1G.2	AFFJ01003472.1	5912	7473	plus
HINE-Mo-1.1	AFFJ01003575.1	101370	103427	minus	two nested other TEs is removed
Helentron-Mo-2Ffr5p	AFFJ01002012.1|	20353	13445	minus	nested insertion is removed

## Sheet: Culex-qu
Accessions and coordinates of the Helentrons and HINEs identified in the Culex quinquefasciatus genome
Name of the element	Accession	co-ordinates		strand	Length (bp)
HINE-Cq-33A.1	gb|AAWU01001799.1|	45077	45939	minus	863
Helentron-Cq-31A.1	gb|AAWU01023843.1|	8200	18576	minus	10000
HINE-Cq-31Afr3p	gb|AAWU01023583.1|	9472	10695	minus	1224
HINE-Cq-31A.1	gb|AAWU01010824.1|	38934	41080	minus	2147
Helentron-Cq-32A.4-correctedstopcodon	gb|AAWU01011114.1|	115	13184	minus	13071
Helentron-Cq-32A.1	gb|AAWU01024641.1|	4903	16873	plus	11971
HINE-Cq-32A.1	gb|AAWU01014806.1|	14172	16115	minus	1944
HINE-Cq-32A.2	gb|AAWU01001795.1|	15516	17156	plus	1641
Helentron-Cq-31A.2	gb|AAWU01010079.1|	6567	18856	plus	11913
consensus of Helentron-Cq-32A was generated from
Helentron-Cq-2A.3	gb|AAWU01047169.1|	1	9341	minus
Helentron-Cq-2A.4	gb|AAWU01011114.1|	115	13184	minus
Helentron-Cq-2A.5	gb|AAWU01029071.1|	1	12290	plus
Helentron-Cq-2A.6	gb|AAWU01005101.1|	91633	102221	plus
Helentron-Cq-2A.7	gb|AAWU01044945.1|	2133	13017	minus

## Sheet: Drosophila
Accession and coordinates of the Drosophila Helentrons and HINEs
Name of the element	Accession	co-ordinates		strand
Helentron-Da-40.1	AAPP01016531.1	6637	15483	minus
Helentron-Da-40.2	AAPP01016823.1	92355	100817	plus
Helentron-Da-40.3	AAPP01018608.1	3231	12054	plus
Helentron-Dw-40.1	AAQB01006357.1	143665	152983	plus
Helentron-Dy-60.1	AAEU02001960.1	2686	13907	minus
Helentron-Da-41A.1	AAPP01019845.1	106564	112957	plus
HINE-Da-41A.1	AAPP01018870.1	1365	2304	minus
HINE-Da-41A.2	AAPP01018365.1	9413	11395	plus
Helentron-Dw-41B.1	AAQB01008100.1	19574	31099	plus
HINE-DW-41B.1	AAQB01009911.1	30302	31639	minus
Da- Drosophila ananassae
Dw-D. willistoni
Dy- D. yakuba

## Sheet: Phytophthora
Accessions and coordinates of the proto-Helentrons identified in the Phytophthora genomes
Name of the element	Accession	co-ordinates		strand
Phytophthora capsici
proto-Helentron-Pcap-2	ADVJ01006715.1|	814	14578	minus
P. infestans
proto-Helentron-Pinf-1.1	AATU01006155.1|	17870	32313	minus
proto-Helentron-Pinf-1.2	AATU01003500.1|	32280	46717	minus
proto-Helentron-Pinf-1.3	AATU01001817.1|	35721	50138	minus
proto-Helentron-Pinf-1.4	AATU01002056.1|	1446	15910	plus
P. cambivora
proto-Helentron-Pcam-1fr3p	AUVH01093707.1|	299	12077	plus

## Sheet: Distribution
Accession number and coordinates Helentron proteins identified in different organisms for which the sequences are deposited in whole genome shotgun (wgs), Genome Sequence Survey (GSS), High Throughput Genome Sequence (HTGS) databases, and Nucleotide collection (nr/nt) databases (as per 12-03-13).
Helentrons were identified by tblastn using Helentron queries from Culex, D. ananassae, D. yakuba, Sea urchin, Acornworm and Danio.
Hits with homology to the Rep motif (II) were examined for signature amino acids, to differentiate from Helitron (see Additional file 4). The coordinates of the best hit is reported
Name of the organism	Accession	co-ordinates		strand		Common name	Major group	Citations for the presence of Helentrons or HINEs
Ixodes scapularis	ABJB010540886.1	824	3658	plus	wgs	deer tick or blacklegged tick	Arachnids
Parasteatoda tepidariorum	AOMJ01018405.1	927	3129	plus	wgs	common house spider
Rhipicephalus microplus	ADMZ02060901.1	4	1556	plus	wgs	cattle tick
Tetranychus urticae	CAEY01001815.1	1819	4358	minus	wgs	red spider mite
Mesobuthus martensii	AYEL01092072.1	6874	5840	minus	wgs	scorpion
Strigamia maritima	AFFK01020813.1	1680	4832	minus	wgs	centipede	chilopoda
Daphnia pulex	ACJG01001916.1	15817	20331	plus	wgs	Daphnia	Branchiopoda
							INSECTA
Acyrthosiphon pisum	ABLF02018835.1	3039	7859	plus	wgs		Hemiptera
Aedes aegypti	AAGE02006509.1	19589	14720	minus	wgs		Diptera
Anopheles sinensis	ATLV01003791.1	475	993	plus	wgs		Diptera
Bactrocera oleae	GAKB01002515.1	6	1156	plus	wgs		Diptera
Bombyx mori	BAAB01077809.1	5198	256	minus	wgs		Lepidoptera	Coates et al.2011, 2010 MINE1,2, Zhang et al. 2013 Novel-NA
Calliphora vicina							Diptera	Negre and Simpson 2013- DINE like elements
Camponotus floridanus	AEAB01026374.1	6364	9360	minus	wgs		Hymenoptera
Chilo suppressalis	GAJS01032189.1	1	560	plus	wgs		Lepidoptera
Choristoneura fumiferana							Lepidoptera	Coates et al.2011
Danaus plexippus	AGBW01002525.1	17663	20281	plus	wgs		Lepidoptera	Zhang et al. 2013 Novel-NA
Diabrotica virgifera	JQ581038.1	25111	23017	minus	GSS	root worm	Coleoptera
Drosophila albomicans	ACVV01159422.1	296	678	minus	wgs		Diptera
Drosophila ananassae	AAPP01018830.1	53718	48811	minus	wgs		Diptera	Yang and Barbash 2008-DINE-1
Drosophila auraria	AG921414.1	488	1	minus	GSS		Diptera
D. ambigua							Diptera	SGM repeats Miller et al. 2000
Drosophila biarmipes	AFFD02005719.1	51444	55363	plus	wgs		Diptera
Drosophila bipectinata	AFFE02007864.1	1327	3191	minus	wgs		Diptera
D. bifasciata							Diptera	SGM repeats Miller et al. 2000
Drosophila buzzatii							Diptera	PERI, Kuhn and Harrison 2010
Drosophila erecta	AAPQ01005561.1	6018	8024	plus	wgs		Diptera
Drosophila eugracilis	AFPQ02005864.1	17112	6776	minus	wgs		Diptera
Drosophila ficusphila	AFFG02001549.1	6549	4270	minus	wgs		Diptera
Drosophila ficusphila	AFFG02005373.1	289	4524	plus	wgs		Diptera
Drosophila grimshawi	AAPT01021336.1	8238	8065	minus	wgs		Diptera	Yang and Barbash 2008-DINE-1
Drosophila guanche							Diptera	SGM repeats Miller et al. 2000
Drosophila kikkawai	AFFH02006273.1	331810	327492	minus	wgs		Diptera
Drosophila madeirensis							Diptera	SGM repeats Miller et al. 2000
Drosophila melanogaster	AC017214	3040	4319	minus	htgs		Diptera	Yang and Barbash 2008-DINE-1
Drosophila miranda	AJMI02003834.1	88	3492	plus	wgs		Diptera	Steinmann and Steinmann 1993, Ellison and Bachtrog 2013
Drosophila mojavensis	AAPU01008691.1	5344	10383	plus	wgs		Diptera	Yang and Barbash 2008-DINE-1
Drosophila persimilis	AAIZ01014211.1	390	5177	plus	wgs		Diptera	Yang and Barbash 2008-DINE-1
Drosophila pseudoobscura	AADE01008354.1	9762	3730	minus	wgs		Diptera	Yang and Barbash 2008-DINE-1
Drosophila rhopaloa	AFPP02022732.1	255	3315	plus	wgs		Diptera
Drosophila subobscura							Diptera	SGM repeats Miller et al. 2000
Drosophila suzukii	AWUT01016021.1	5234	7725	plus	wgs		Diptera
Drosophila takahashii	AFFI02001189.1	2103	6820	plus	wgs		Diptera
Drosophila virilis	AANI01016338.1	26501	31861	plus	wgs		Diptera	Yang and Barbash 2008-DINE-1
Drosophila willistoni	AAQB01002545.1	683	5707	minus	wgs		Diptera	Yang and Barbash 2008-DINE-1
Drosophila yakuba	AAEU02002887.1	24357	19617	minus	wgs		Diptera	Yang and Barbash 2008-DINE-1
Dendroctonus ponderosae	APGK01038187.1	697	1538	minus	wgs	mountain pine beetle	Coleoptera
Harpegnathos saltator	AEAC01025963.1	12603	15590	plus	wgs	Jerdon's jumping ant	Hymenoptera
Heliconius melpomene melpomene	CAEZ01007584.1	44164	41708	minus	wgs		Lepidoptera
Heliconius numata	FP884220.1	49615	47084	minus	nr-nt	Heliconius	Lepidoptera
Helicoverpa zeae							Lepidoptera	Coates et al.2011 MINE-2
Linepithema humile	ADOQ01016630.1	5124	2004	minus	wgs	Argentine ant	Hymenoptera
Lutzomyia longipalpis	AJWK01004304.1	9046	4754	minus	wgs	sand fly	Diptera
Lutzomyia longipalpis	AJWK01004596.1	250	1909	plus	wgs	sand fly	Diptera
Lymantria dispar							Lepidoptera	Coates et al.2011 MINE-2
Mayetiola destructor	AEGA01008580.1	3118	8154	minus	wgs	hessian fly	Diptera
Megachile rotundata	AFJA01010996.1	1368	5790	plus	wgs		Coleoptera
Megaselia scalaris	CAQQ02391324.1	1815	3	minus	wgs	Megaselia scalaris Scuttle Fly	Diptera
Megaselia scalaris	CAQQ02391324.1	1959	3	minus	wgs		Diptera
Meligethes aeneus	GAPE01036096.1	8	4594	plus	wgs	pollen beetle	Coleoptera
Musca domestica	AQPM01103095.1	1	3394	plus	wgs	housefly	Diptera
Musca domestica	AQPM01025533.1	3806	6556	plus	wgs	house fly	Diptera
Nasonia giraulti	ADAO01170733.1	17	1499	plus	wgs		Hymenoptera
Nasonia giraulti	ADAO01074051.1	14	2309	plus	wgs		Hymenoptera
Nasonia longicornis	ADAP01297771.1	138	1295	plus	wgs		Hymenoptera
Nasonia vitripennis	AC185134.7	60816	65667	plus	nr/nt		Hymenoptera
Phlebotomus papatasi	AJVK01031424.1	1939	6339	plus	wgs		Diptera
Plutella xylostella	BAGR01042560.1	11	1558	plus	wgs		Lepidoptera	Coates et al.2011 MINE-2
Rhodnius prolixus	ACPB02036827.1	270	2698	minus	wgs		Hemiptera	Zhang et al. 2013- Novel-NA
Solenopsis invicta	AEAQ01015485.1	75	2516	plus	wgs		Hymenoptera
Yponomeuta cagagellus							Lepidoptera	Coates et al.2011 MINE-2
							FISH
Anguilla japonica	AVPY01347573.1	1673	366	minus	wgs	Japanese eel	Anguillidae
Anoplopoma fimbria	AWGY01093520.1	1989	5375	plus	wgs	sablefish	Anoplopomatidae
Astyanax mexicanus	APWO01065889.1	3	1518	plus	wgs	Mexican tetra or blind cave fish	Characidae
Dicentrarchus labrax	CABK01017965.1	2713	4095	plus	wgs	European seabass	Moronidae
Gadus morhua	CAEA01544256.1	3323	6587	plus	wgs	Atlantic cod	Gadidae
Gasterosteus aculeatus	AANH01016125.1	183	3053	plus	wgs	three-spined stickleback	Gasterosteidae	Zhou et al.2006
Haplochromis burtoni	AFNZ01067199.1	656	1478	plus	wgs	cichlid	Cichlidae
Labeotropheus fuelleborni	ABPK01000965.1	4803	1489	minus	wgs	blue mbuna	Cichlidae
Maylandia zebra	ABPM01000121.1	3651	6965	plus	wgs	Zebra Mbuna cichlid	Cichlidae
Mchenga conophoros	ABPJ01000143.1	260	3576	plus	wgs	cichlid	Cichlidae
Melanochromis auratus	ABPL01000337.1	261	3575	plus	wgs	auratus cichlid freshwater fish	Cichlidae
Neolamprologus brichardi	AFNY01074744.1	186	2512	plus	wgs	cichlid	Cichlidae
Nothobranchius furzeri	GAIB01000570.1	693	4478	minus	wgs	turquoise killifish	Nothobranchiidae
Nothobranchius kuhntae	ACDA01002249.1	1466	3	minus	wgs		Nothobranchiidae
Oreochromis niloticus	GAID01015643.1	863	4336	plus	wgs	Nile tilapia	Cichlidae
Poecilia formosa	AYCK01028173.1	82	2769	plus	wgs	Amazon molly	Poeciliidae
Pundamilia nyererei	AFNX01060382.1	8187	6882	minus	wgs	cichlid	Cichlidae
Rhamphochromis esox	ABPN01004957.1	2627	48	minus	wgs	cichlid	Cichlidae
Sebastes nigrocinctus	AUPR01023499.1	7759	9168	plus	wgs	tiger rockfish	Sebastidae
Sebastes rubrivinctus	AUPQ01057291.1	7053	9881	plus	wgs		Sebastidae
Sinocyclocheilus anophthalmus	GAHL01080937.1	1551	106	minus	wgs	eyeless golden-line fish	Cyprinidae
Thunnus orientalis	BADN01110132.1	2532	209	minus	wgs	Pacific bluefin	Scombridae
Xiphophorus maculatus	AGAJ01052982.1	2448	4	minus	wgs	platyfish	Poeciliidae	Zhou et al.2006
Chionodraco hamatus	GU014476.2	3968	9262	plus	nr-nt	crocodile icefish	Channichthyidae	Cocca et al. 2011
Oryzias latipes	AP012472.1	68910	63907	minus	nr-nt	Japanese rice fish	Adrianichthyidae	Zhou et al.2006
Sphoeroides nephelus	AF094698.1	26750	30460	plus	nr-nt	Southern Puffer	Tetraodontidae	Poulter et al. 2003
Danio rerio	XM_005172066.1	334	5361	plus	nr-nt	zebrafish	Cyprinidae	Poulter et al. 2003, Zhou et al.2006
Cyprinus carpio	HR543807.1	23	634	plus	GSS	common carp fish	Cyprinidae
Notothenoid fishes								Cocca et al. 2011
Xenopus (Silurana) tropicalis	AAMC02019010.1	26444	32617	plus	wgs	Frog	Amphibia	Kapitonov and Jurka 2007
							Cnidaria
Amphimedon queenslandica	ACUQ01012103.1	1	5024	plus	wgs	sponges	Niphatidae
Acropora digitifera	BACK01012691.1	3985	9558	plus	wgs	stony coral	Acroporidae
Nematostella vectensis	ABAV01056809.1	673	2477	plus	wgs		Edwardsiidae	Kapitonov and Jurka 2007
Hydractinia symbiolongicarpus	AC234874.1	111964	109395	minus	nr-nt		Hydractiniidae
							Fungi
Mucor circinelloides	EPB86818.1	1	1832	plus	nr/pept		Zygomycetes
Ascosphaera apis	AARE01000839.1	613	3678	minus	wgs		Ascomycota
Chaetomium globosum	AAFU01000277.1	22662	25775	plus	wgs		Ascomycota
Claviceps purpurea	CAGA01000157.1	1587	4832	plus	wgs		Ascomycota
Talaromyces stipitatus	ABAS01000028.1	291376	288320	minus	wgs		Ascomycota
Tremella mesenterica	AFVY01000139.1	297325	300469	plus	wgs		Basidiomycota
Rhizophagus irregularis	AUPC01013462.1	3333	151	minus	wgs
Arthroderma otae	ABVF01000126.1	34798	31515	plus	wgs
Metarhizium anisopliae	ADNJ01001007.1	3867	634	minus	wgs
Pseudogymnoascus destructans	AYKP01002199.1	65	2818	plus	wgs
Pseudocercospora fijiensis	AIHZ01000056.1	322144	325074	plus	wgs
Fusarium oxysporum f. sp. cubense race 4	AMGQ01002301.1	65	2944	plus	wgs
Tolypocladium inflatum	AOHE01000074.1	35492	32451	minus	wgs
Ganoderma lucidum	AGAX01000005.1	1211008	1207475	minus	wgs
Alternaria arborescens	AIIC01000006.1	507861	510893	plus	wgs
Nectria haematococca	ACJF01000021.1	21348	24416	plus	wgs
Zymoseptoria pseudotritici	AFIT01000833.1	2269	5037	plus	wgs
Pleosporales sp	AJMS01010060.1	8846	11860	plus	wgs
Caenorhabditis remanei	AAGD02010881.1	8664	10757	plus	wgs		Nematoda
Caenorhabditis japonica	ABLE03012078.1	8	4357	plus	wgs
Caenorhabditis sp	AEKS01001497.1	4061	2529	minus	wgs
Panagrellus redivivus	AOMH01015510.1	538	4104	plus	wgs	sour paste nematode
Caenorhabditis brenneri	ABEG02006516.1	25521	20853	minus	wgs
Crassostrea gigas	AFTI01000449.1	16839	9760	minus	wgs	pacific Oyster	Mollusca
Crassostrea virginica								Pearl, Gaffney et al. 2003
Lottia gigantea	AMQO01009393.1	11862	4606	minus	wgs	owl limpet
Placopecten magellanicus	GADG01001931.1	124	1738	minus	wgs
Mytilus galloprovincialis	GAEN01000720.1	4	603	plus	wgs			Kourtidis et al. 2006- MgE
Biomphalaria glabrata	APKA01003011.1	487	1183	minus	wgs
Chlamys farreri	EI406219.1	655	2	minus	GSS	scallop
Anadara trapezia						blood ark		Pearl, Gaffney et al. 2003
Donax trunculus						clam		Šatović and Plohl 2013
Adineta vaga	CAWI020039313.1	22772	17637	minus	wgs	rotifer	Rotifera
							Echinodermata
Strongylocentrotus purpuratus	AAGJ04046405.1	11313	17324	plus	wgs	purple sea urchin	Strongylocentrotidae	Poulter et al. 2003, TSP family Cohen et al. 1985
Patiria miniata	AKZP01057396.1	1366	7383	plus	wgs	Bat star	Asterinidae
Evechinus chloroticus	GAPB01069751.1	7	3501	plus	wgs	kina	Echinometridae
Lytechinus variegatus	AGCV01374175.1	7017	946	minus	wgs	green sea urchin	Toxopneustidae
Ciona savignyi	AACT01019731.1	10633	8405	minus	wgs	sea squirt	CHORDATA-Tunicata	Zhou et a. 2006
Ciona intestinalis	EAAA01004609.1	3049	542	minus	wgs			Poulter et al. 2003
Capitella teleta	AMQN01020845.1	6364	1943	minus	wgs	polychaete worm	Annelida
Branchiostoma floridae	ABEP02023975.1	39544	33536	minus	wgs	Florida lancelet	CHORDATA-Cephalochordata	Zhou et a. 2006
Priapulus caudatus	AXZU01062190.1	3976	5655	minus	wgs	vermiform marine invertebrates	Priapulida
Latimeria chalumnae	AFYH01205181.1	3697	6759	plus	wgs	West Indian Ocean coelacanth	Chordata-coelacanth
Lethenteron camtschaticum	APJL01075082.1	3716	4933	plus	wgs	Arctic lamprey	Lamprey
Petromyzon marinus	AEFG01068478.1	11583	13961	plus	wgs	sea lamprey
Pythium arrhenomanes	AKXY02024926.1	26	2482	minus	wgs	Oomycetes	Oomycetes
Pythium aphanidermatum	gb|AKXX02003775.1|	4962	6999	plus	wgs
Phytophthora capsici	ADVJ01000748.1	104559	107135	minus	wgs
Phytophthora infestans	AATU01001320.1	175571	171303	minus	wgs
Phytophthora pinifolia	AWVW01036072.1	6436	1932	minus	wgs
Phytophthora cambivora strain	AUVH01027501.1	3978	7310	minus	wgs
Phytophthora parasitica	ANIX01002564.1	5638	1955	minus	wgs
Phytophthora alni	AUPN01069720.1	331	1377	minus	wgs
Phytophthora cryptogea	AUWJ01016072.1	3224	1109	minus	wgs
Phytophthora lateralis	AOFH01005944.1	1761	723	minus	wgs
Phytophthora sojae	gb|AAQY02000411.1|	64428	68173	plus	wgs
Phytophthora ramorum	gb|AAQX01002489.1|	20475	17014	minus	wgs
Phytophthora kernoviae	gb|AOFI01001519.1|	5325	2338	minus	wgs
Cotesia sesamiae Mombasa bracovirus	EF710637.1	146017	150029	plus	nr-nt	Braco virus	Polydnavirus
Saccoglossus kowalevskii	XM_002738257.1	1744	6828	plus	nr-nt	Acornworm	Hemichordata
Chlamydomonas reinhardtii	ABCN01006424.1	12977	8836	minus	wgs	green algae	Chlorophyta	Bao and Jurka 2013-Helitron2 elements
Chlorella variabilis	ADIC01000427.1	16906	16250
Volvox carteri f. nagariensis	ACJH01007872.1	6404	3682	minus	wgs
Chondrus crispus	CAKH01001678.1	32046	35570	plus	wgs	red algae	Rhodophyta
Pteronotus parnellii- contaminated with Fusarium oxysporum	AWGZ01440294.1					contamination from Fusarium
Mimulus guttatus	GS388169.1	922	245	minus	GSS	not sure if contamination
Oryza australiensis	ED861801.1	468	46	minus	GSS	not sure if contamination
Lettuca sativa	AFSA01070071.1	1	3392	minus	wgs	not sure if contamination
Picea glauca	gb|ALWZ021945217.1|	865	2513	plus	wgs	not sure if contamination
